# Supplementary material for: Mechanistic insight into anaphase bridge signaling to the abscission checkpoint
Source: EMBO J. 2025 May 12;44(13):3824–52. doi: 10.1038/s44318-025-00453-w (PMC12217976; doi:10.1038/s44318-025-00453-w)
Supplement: Supplementary file 5 — Movie EV3 [file 44318_2025_453_MOESM5_ESM.zip]

Archive with 4 entries (4 files):
- Movie EV3.mp4
- __MACOSX/._Movie EV3.mp4
- Movie EV3 Legend.docx
- __MACOSX/._Movie EV3 Legend.docx
