# Supplementary material for: Mechanistic insight into anaphase bridge signaling to the abscission checkpoint
Source: EMBO J. 2025 May 12;44(13):3824–52. doi: 10.1038/s44318-025-00453-w (PMC12217976; doi:10.1038/s44318-025-00453-w)
Supplement: Supplementary file 6 — Source data Fig. 1 [file 44318_2025_453_MOESM6_ESM.zip]

Archive with 52 entries (43 files):
- Figure 1/
- __MACOSX/._Figure 1
- Figure 1/.DS_Store
- __MACOSX/Figure 1/._.DS_Store
- Figure 1/1H/
- __MACOSX/Figure 1/._1H
- Figure 1/1F/
- __MACOSX/Figure 1/._1F
- Figure 1/1A/
- __MACOSX/Figure 1/._1A
- Figure 1/1G/
- __MACOSX/Figure 1/._1G
- Figure 1/1I and 1J/
- __MACOSX/Figure 1/._1I and 1J
- Figure 1/1B/
- __MACOSX/Figure 1/._1B
- Figure 1/1D/
- __MACOSX/Figure 1/._1D
- Figure 1/1C/
- __MACOSX/Figure 1/._1C
- Figure 1/1H/Raw file +iaa +aph.jpg
- __MACOSX/Figure 1/1H/._Raw file +iaa +aph.jpg
- Figure 1/1H/Raw file -iaa -aph.jpg
- __MACOSX/Figure 1/1H/._Raw file -iaa -aph.jpg
- Figure 1/1H/Raw file -iaa +aph.jpg
- __MACOSX/Figure 1/1H/._Raw file -iaa +aph.jpg
- Figure 1/1H/Raw file +iaa -aph.jpg
- __MACOSX/Figure 1/1H/._Raw file +iaa -aph.jpg
- Figure 1/1F/Figure 1F.xlsx
- __MACOSX/Figure 1/1F/._Figure 1F.xlsx
- Figure 1/1A/siCon.avi
- __MACOSX/Figure 1/1A/._siCon.avi
- Figure 1/1A/siblm.avi
- __MACOSX/Figure 1/1A/._siblm.avi
- Figure 1/1G/Raw file -iaa-aph.jpg
- __MACOSX/Figure 1/1G/._Raw file -iaa-aph.jpg
- Figure 1/1G/Raw file +iaa +aph.jpg
- __MACOSX/Figure 1/1G/._Raw file +iaa +aph.jpg
- Figure 1/1G/Raw file -iaa +aph .jpg
- __MACOSX/Figure 1/1G/._Raw file -iaa +aph .jpg
- Figure 1/1G/Raw file +iaa -aph.jpg
- __MACOSX/Figure 1/1G/._Raw file +iaa -aph.jpg
- Figure 1/1I and 1J/Fig 1I,J data.xlsx
- __MACOSX/Figure 1/1I and 1J/._Fig 1I,J data.xlsx
- Figure 1/1B/Figure 1B.xlsx
- __MACOSX/Figure 1/1B/._Figure 1B.xlsx
- Figure 1/1D/Figure 1D.xlsx
- __MACOSX/Figure 1/1D/._Figure 1D.xlsx
- Figure 1/1C/siCon APH.avi
- __MACOSX/Figure 1/1C/._siCon APH.avi
- Figure 1/1C/si blm aph.avi
- __MACOSX/Figure 1/1C/._si blm aph.avi
