# Supplementary material for: Mechanistic insight into anaphase bridge signaling to the abscission checkpoint
Source: EMBO J. 2025 May 12;44(13):3824–52. doi: 10.1038/s44318-025-00453-w (PMC12217976; doi:10.1038/s44318-025-00453-w)
Supplement: Supplementary file 6 — Source data Fig. 1 [file 44318_2025_453_MOESM6_ESM.zip › Figure 1/1F/Figure 1F.xlsx]

## Sheet: Sheet1
						IAA
-Aph			+Aph			-Aph			+Aph
Rep1	Rep2	Rep3	Rep1	Rep2	Rep3	Rep1	Rep2	Rep3	Rep1	Rep2	Rep3
70	136	104	202	112	152	158	102	120	126	160	158
74	138	76	268	178	202	132	112	144	86	90	84
104	106	66	166	138	200	114	122	176	98	102	74
118	126	196	102	114	104	78	62	74	90	160	176
130	154	86	164	114	84	100	86	112	64	102	64
130	152	92	150	128	144	116	78	192	164	84	108
132	102	108	182	96	152	136	60	108	114	108	106
132	126	108	164	138	138	84	148	120	68	58	102
94	120	74	200	140	130	128	58	124	138	58	114
130	88	192	174	152	170	96	92	64	116	140	108
160	108	98	128	156	118	112	156	74	156	102	90
84	92	128	158	150	140	90	96	72	90	88	86
132	160	148	170	150	222	106	206	56	84	118	94
122	132	76	110	98	156	122	68	50	154	110	92
94	110	70	180	170	272	102	92	142	70	112	186
104	86		182	114	188	100	68		80	86
124	104		144	144	122	86	70		150	86
96	104			200	142	66	102		102	116
100	90			194		86	128		90	152
130	150			128		136	68		72	86
128	164			120		104	152		116
138	112			128		84	134		84
110	72			132		116	188		128
128	186			122		96	124		76
138	112					148	78		128
130	108					148			132
112	100					120			71
110	140					88
120	94					82
100	84					106
	98
	110
	132
	88
	78
	94
