# Supplementary material for: Mechanistic insight into anaphase bridge signaling to the abscission checkpoint
Source: EMBO J. 2025 May 12;44(13):3824–52. doi: 10.1038/s44318-025-00453-w (PMC12217976; doi:10.1038/s44318-025-00453-w)
Supplement: Supplementary file 6 — Source data Fig. 1 [file 44318_2025_453_MOESM6_ESM.zip › Figure 1/1I and 1J/Fig 1I,J data.xlsx]

## Sheet: Sheet1
				No IAA
				NO APH							APH
		Replicates		No. of cells	no. of cells /2	micronuc	% micronuc	binuc	% Binuc		No. of cells	no. of cells /2	micronuc	% micronuc	binuc	% Binuc																					mn	binuc
																																				UT	5.7	1.9
		1		314	157	9	5.73248	3	1.91083		60	30	3	10	2	6.66667																				APH	10	6.6
		2		215	107.5	6	5.5814	3	2.7907		197	98.5	10	10.1523	6	6.09137																				IAA	8.8	11.24
		3		140	70	7	10	2	2.85714		156	78	13	16.6667	5	6.41026																				IAA APH	16.6	14.4
		4
		5
		Average					7.10463		2.51956					12.273		6.38943
		Std					2.5086		0.52822					3.8058		0.288213
				IAA
				NO APH							APH
		Replicates		No. of cells	no. of cells /2	micronuc	% micronuc	binuc	% Binuc		No. of cells	no. of cells /2	micronuc	% micronuc	binuc	% Binuc
		1		112	56	4	7.14286	5	8.92857		75	37.5	6	16	6	16
		2		137	68.5	7	10.219	9	13.1387		105	52.5	9	17.1429	7	13.3333
		3		120	60	9	15	5	8.33333		60	30	5	16.6667	5	16.6667
		4		155	77.5	11	14.1935	6	7.74194		36	18	3	16.6667	2	11.1111
		5									69	34.5	5	14.4928	3	8.69565
		Average					11.6388		9.53563					16.1938		13.1614
		Std					3.65394		2.4504					1.03429		3.33619
