# Supplementary material for: Mechanistic insight into anaphase bridge signaling to the abscission checkpoint
Source: EMBO J. 2025 May 12;44(13):3824–52. doi: 10.1038/s44318-025-00453-w (PMC12217976; doi:10.1038/s44318-025-00453-w)
Supplement: Supplementary file 6 — Source data Fig. 1 [file 44318_2025_453_MOESM6_ESM.zip › Figure 1/1B/Figure 1B.xlsx]

## Sheet: Sheet1
siCon			siBLM
Rep1	Rep2	Rep3	Rep1	Rep2	Rep3
38	44	56	60	66	58
74	32	46	44	68	46
60	42	54	68	72	64
66	66	90	60	48	60
50	52	74	84	48	44
52	42	60	66	52	76
54	60	106	60	40	56
70	80	48	56	44	58
50	58	58	58	56	62
54	52	92	62	54	64
66	52	72	44	66	58
60	66	84		84	64
56	82	44		70	72
66	54	56		70	50
82	56	42		58	60
64	62	52		60	54
58	56	68		42	52
56	54	62		46	50
40	60	78		92	50
50	56	70			54
64	66	62			50
28	62	78			52
52	116	54			58
56	40	44			58
74	44	52			64
62	62	54			68
64	56	46			62
56	92	106			48
		74			78
		48			70
		52			88
		56			48
		72			54
		58			54
		64
		50
		52
		122
		58
