# Supplementary material for: Mechanistic insight into anaphase bridge signaling to the abscission checkpoint
Source: EMBO J. 2025 May 12;44(13):3824–52. doi: 10.1038/s44318-025-00453-w (PMC12217976; doi:10.1038/s44318-025-00453-w)
Supplement: Supplementary file 6 — Source data Fig. 1 [file 44318_2025_453_MOESM6_ESM.zip › Figure 1/1D/Figure 1D.xlsx]

## Sheet: Sheet1
siCon +Aph			siBLM +APH
Rep1	Rep2	Rep3	Rep1	Rep2	Rep3
68	86	104	62	60	50
80	92	144	64	62	56
60	56	68	54	56	72
80	70	118	70	64	58
76	118	142	48	70	56
66	100	84	58	58	56
110	74	60	64	52	64
84	80	60	62	54	40
100	88	60	62	60	76
108	72	68	58	52	80
72	70	88	54	56	64
74	72	66	62	52	52
100	76	56	48	76	52
48	64	80	42	56	54
112	64	78	76	70	68
72	78	94	46	46	46
120	98	70	60	82	40
	100	108	68		54
	66	68	72		44
	130	64	66		48
	86	78	52		36
	88	82	62		68
	88	110			68
	90	68			80
	68	56			54
	76	72			54
	96	68			58
	56	58			58
	90	52			56
	52	66			102
	98				80
	92				42
	74				102
	64				52
	114				58
	118				76
	92				54
	84				52
	76				40
	54
	50
	72
