# Supplementary material for: Mechanistic insight into anaphase bridge signaling to the abscission checkpoint
Source: EMBO J. 2025 May 12;44(13):3824–52. doi: 10.1038/s44318-025-00453-w (PMC12217976; doi:10.1038/s44318-025-00453-w)
Supplement: Supplementary file 7 — Source data Fig. 2 [file 44318_2025_453_MOESM7_ESM.zip]

Archive with 44 entries (36 files):
- Figure 2/
- __MACOSX/._Figure 2
- Figure 2/2G/
- __MACOSX/Figure 2/._2G
- Figure 2/2H/
- __MACOSX/Figure 2/._2H
- Figure 2/2A/
- __MACOSX/Figure 2/._2A
- Figure 2/2F/
- __MACOSX/Figure 2/._2F
- Figure 2/2C/
- __MACOSX/Figure 2/._2C
- Figure 2/2E/
- __MACOSX/Figure 2/._2E
- Figure 2/2B/
- __MACOSX/Figure 2/._2B
- Figure 2/2G/raw data figure 2G.xlsx
- __MACOSX/Figure 2/2G/._raw data figure 2G.xlsx
- Figure 2/2H/BLMmut-1.avi
- __MACOSX/Figure 2/2H/._BLMmut-1.avi
- Figure 2/2H/BLMwt-1.avi
- __MACOSX/Figure 2/2H/._BLMwt-1.avi
- Figure 2/2A/Raw WT -APH.jpg
- __MACOSX/Figure 2/2A/._Raw WT -APH.jpg
- Figure 2/2A/Raw KO +APH.jpg
- __MACOSX/Figure 2/2A/._Raw KO +APH.jpg
- Figure 2/2A/Raw KO -APH.jpg
- __MACOSX/Figure 2/2A/._Raw KO -APH.jpg
- Figure 2/2A/Raw WT +APH.jpg
- __MACOSX/Figure 2/2A/._Raw WT +APH.jpg
- Figure 2/2F/Figure 2F.xlsx
- __MACOSX/Figure 2/2F/._Figure 2F.xlsx
- Figure 2/2C/raw degron -IAA.jpg
- __MACOSX/Figure 2/2C/._raw degron -IAA.jpg
- Figure 2/2C/raw degron +IAA.jpg
- __MACOSX/Figure 2/2C/._raw degron +IAA.jpg
- Figure 2/2C/Raw data Figure 2C.xlsx
- __MACOSX/Figure 2/2C/._Raw data Figure 2C.xlsx
- Figure 2/2E/WT aph -rpai.avi
- __MACOSX/Figure 2/2E/._WT aph -rpai.avi
- Figure 2/2E/WT aph RPAi.avi
- __MACOSX/Figure 2/2E/._WT aph RPAi.avi
- Figure 2/2B/Raw data Figure 2B.xlsx
- __MACOSX/Figure 2/2B/._Raw data Figure 2B.xlsx
