# Supplementary material for: Mechanistic insight into anaphase bridge signaling to the abscission checkpoint
Source: EMBO J. 2025 May 12;44(13):3824–52. doi: 10.1038/s44318-025-00453-w (PMC12217976; doi:10.1038/s44318-025-00453-w)
Supplement: Supplementary file 7 — Source data Fig. 2 [file 44318_2025_453_MOESM7_ESM.zip › Figure 2/2G/raw data figure 2G.xlsx]

## Sheet: Sheet1
Live cell experiment with three biological replicates per condition
		UT													APH
		RPE WT			RPE BLM KO			RPE BLM KO BLMWT			RPE BLM KO BLMMut				RPE WT			RPE BLM KO			RPE BLM KO BLMWT			RPE BLM KO BLMMut
		R1	R2	R3	R1	R2	R3	R1	R2	R3	R1	R2	R3		R1	R2	R3	R1	R2	R3	R1	R2	R3	R1	R2	R3
		90	80	112	68	88	114	117	78	135	72	57	66		118	172	70	62	74	130	106	132	99	111	96	99
		122	116	74	86	96	144	114	78	57	84	75	63		72	184	112	136	110	78	92	114	120	123	96	66
		88	90	50	88	74	94	84	51	51	66	123	90		88	180	124	92	116	70	130	111	117	66	75	72
		90	88	98	72	84	76	57	69	87	93	66	84		154	122	164	80	90	86	110	78	162	129	84	126						UT	APH
		86		48	80	66	62	99	75	90	93	66	84		128	180	86	82	120		110	141	120	102	81	114					RPE WT	87.3687	117.756
		64		70	62	48	80	72	114	111	81	66	75		58	180	92	62	72		80	102	84	105	111	102					RPE BLM KO	85.2778	91.2222
		78		96	92	122	114	78	63	66	81	60	123		74	118	130				68	135		87	87	57					RPE BLM KO BLMWT	84.0858	112.848
		94		100	56	80	110	75	78	66	60	99	63		162	156					94			81	75	99					RPE BLM KO BLMMut	80.35	89.7591
		122		86	68	70	80	132	60	72	57	84	90			94					122			96	117	84
		62		62	84	82	154	66	162	90	72	99	90			190					142			99	54	102
		78		98	72	92	108	90	66		102	60	93			140								120	72	75
		74			110	82	108	81	72		93	75	78			78								48
						70	82	120	78		51	72				106								114
						80	76	102	48		84	111				84								72
							48	75	93		111	69				60								72
								78	75		63	90				122								72
								81	81		69	81												108
								114			81	78												117
								78			78	78												54
								84			78	78												75
								90
								114
								90
								90
	AVG	87.3333	93.5	81.2727	78.1667	81	96.6667	90.875	78.8824	82.5	78.45	79.35	83.25		106.75	135.375	111.143	85.6667	97	91	105.4	116.143	117	92.55	86.1818	90.5455
	AVG	87.3687			85.2778			84.0858			80.35				117.756			91.2222			112.848			89.7591
