# Supplementary material for: Mechanistic insight into anaphase bridge signaling to the abscission checkpoint
Source: EMBO J. 2025 May 12;44(13):3824–52. doi: 10.1038/s44318-025-00453-w (PMC12217976; doi:10.1038/s44318-025-00453-w)
Supplement: Supplementary file 7 — Source data Fig. 2 [file 44318_2025_453_MOESM7_ESM.zip › Figure 2/2F/Figure 2F.xlsx]

## Sheet: Sheet1
UT			RPAi 50µM					Aph			Aph + RPAi 50µM
Rep1	Rep2	Rep3	Rep1	Rep2	Rep3			Rep1	Rep2	Rep3	Rep1	Rep2	Rep3
40	78	74	48	82	50			94	48	66	74	86	72
54	108	70	60	86	58			128	76	10	94	62	90
86	44	120	24	52	64			98	58	100	70	54	46
50	60	58	58	68	66			124	76	100	74	60	62
46	68	60	74	48	54			142	72	100	96	70	82
56	130	40	84	64	66			90	72	100	60	52	64
44	96	64	38	52	74			92	80	120	88	96	46
56	74	40	56	38	60			82	94	100	92	60	74
28	68	58	70	48	58			146	66	100	66	62	90
24	66	80	66	98	94			128	84	110	110	42	64
78	44	76	32	108	48				104	100	72	50	62
42	56	60	58	28	72				76	84	64	62	60
52	64	76	70	58	74				96	112	98	48	120
54	54	68	50	42	66				82	74	60	50	76
46	36	88	50	56	66				64	116	78	46	76
58	60	60	52	56	42				62	150	116	74	80
18	100	58	100	58	74				76	100	84	96	58
50	64	50	96	66	86				68	80	76	90	54
56	38	44	40	38	64				94	76	76	80	94
28	94	54	94		94				90	80	84	50	58
24	60	44	76		84				112	108	94	60	90
26	40	50	54						72	140	42	60	100
56	62	44	100								82	66
28	74	24	62									60
	60	48										58
	76	60										64
		36										94
		54										74
		44										50
		82										112
		64										76
		70										94
		42										52
												58
												60
												82
												118
												80
												68
