# Supplementary material for: Mechanistic insight into anaphase bridge signaling to the abscission checkpoint
Source: EMBO J. 2025 May 12;44(13):3824–52. doi: 10.1038/s44318-025-00453-w (PMC12217976; doi:10.1038/s44318-025-00453-w)
Supplement: Supplementary file 7 — Source data Fig. 2 [file 44318_2025_453_MOESM7_ESM.zip › Figure 2/2C/Raw data Figure 2C.xlsx]

## Sheet: Sheet1
The No. of bridges are derived from two independent repeats with n= >50
				No. of Bridges
				Total	Only PICH	Only RPA	PICH-RPA
			DLD1 -IAA	34	16	12	6
			DLD1 +IAA	24	18	2	4
					Fraction of bridge
					Only PICH	Only RPA	PICH-RPA
				DLD1 -IAA	47.0588	35.2941	17.6471
				DLD1 +IAA	75	8.33333	16.6667
