# Supplementary material for: Mechanistic insight into anaphase bridge signaling to the abscission checkpoint
Source: EMBO J. 2025 May 12;44(13):3824–52. doi: 10.1038/s44318-025-00453-w (PMC12217976; doi:10.1038/s44318-025-00453-w)
Supplement: Supplementary file 7 — Source data Fig. 2 [file 44318_2025_453_MOESM7_ESM.zip › Figure 2/2B/Raw data Figure 2B.xlsx]

## Sheet: Sheet1
				No. of Bridges
				Total	Only PICH	Only RPA	PICH-RPA
		WT -Aph		21	13	1	7
		WT +Aph		67	17	12	38
		BLM-/- -Aph		71	66	2	3
		BLM-/- +Aph		125	119	3	3
					Fraction of bridge
					Only PICH	Only RPA	PICH-RPA
				WT -Aph	61.9048	4.7619	33.3333
				WT +Aph	25.3731	17.9104	56.7164
				BLM-/- -Aph	92.9577	2.8169	4.22535
				BLM-/- +Aph	95.2	2.4	2.4
