# Supplementary material for: Mechanistic insight into anaphase bridge signaling to the abscission checkpoint
Source: EMBO J. 2025 May 12;44(13):3824–52. doi: 10.1038/s44318-025-00453-w (PMC12217976; doi:10.1038/s44318-025-00453-w)
Supplement: Supplementary file 8 — Source data Fig. 3 [file 44318_2025_453_MOESM8_ESM.zip]

Archive with 16 entries (12 files):
- Figure 3/
- __MACOSX/._Figure 3
- Figure 3/3B/
- __MACOSX/Figure 3/._3B
- Figure 3/3C/
- __MACOSX/Figure 3/._3C
- Figure 3/3D/
- __MACOSX/Figure 3/._3D
- Figure 3/3B/Raw fig 3B upper panel-8.jpg
- __MACOSX/Figure 3/3B/._Raw fig 3B upper panel-8.jpg
- Figure 3/3B/Raw fig 3B bottom panel.jpg
- __MACOSX/Figure 3/3B/._Raw fig 3B bottom panel.jpg
- Figure 3/3C/Raw data Figure 3C.xlsx
- __MACOSX/Figure 3/3C/._Raw data Figure 3C.xlsx
- Figure 3/3D/Figure 3D.xlsx
- __MACOSX/Figure 3/3D/._Figure 3D.xlsx
