# Supplementary material for: Mechanistic insight into anaphase bridge signaling to the abscission checkpoint
Source: EMBO J. 2025 May 12;44(13):3824–52. doi: 10.1038/s44318-025-00453-w (PMC12217976; doi:10.1038/s44318-025-00453-w)
Supplement: Supplementary file 8 — Source data Fig. 3 [file 44318_2025_453_MOESM8_ESM.zip › Figure 3/3C/Raw data Figure 3C.xlsx]

## Sheet: Sheet1
		U2OS BLM-/- Aph+/-									U2OS BLM-/- Aph+/+
																				FIG 3C
Rep1	s.no.	PICH	PICH-RPA	RPA	TOTAL		only PICH	only RPA		s.no.	PICH	PICH-RPA	RPA	TOTAL		only PICH	only RPA				PICH n RPA bridges in low and low+high dose aph
	1	8	0	0	8	8	8	0		1	1	1	2	2	2	0	1
	2	0	0	0	0	0	0	0		2	0	0	2	2	2	0	2					PICH bridges/anaphase			RPA bridges/anaphase
	3	4	0	0	4	4	4	0		3	8	4	4	8	8	4	0					Rep1	Rep2	Rep3	Rep1	Rep2	Rep3	15
	4	4	0	0	4	4	4	0		4	4	4	5	5	5	0	1			BLM-/- Low		2	2.73333	3.26667	0	0.0666667	0.266667
	5	0	0	0	0	0	0	0		5	0	0	4	4	4	0	4			BLM-/- Low+High		3.66667	2.6	3.26667	4	3.46667	3.33333
	6	1	0	0	1	1	1	0		6	10	8	8	10	10	2	0
	7	2	0	0	2	2	2	0		7	8	8	8	8	8	0	0					Percentage cells with >1 PICH bridges			Percentage cells with >1 RPA bridges
	8	2	0	0	2	2	2	0		8	0	0	1	1	1	0	1					Rep1	Rep2	Rep3	Rep1	Rep2	Rep3
	9	1	0	0	1	1	1	0		9	1	1	4	4	4	0	3			BLM-/- Low		80	100	80	0	6.66667	20
	10	2	0	0	2	2	2	0		10	3	0	2	5	5	3	2			BLM-/- Low+High		80	60	80	100	100	93.3333
	11	1	0	0	1	1	1	0		11	2	2	4	4	4	0	2
	12	3	0	0	3	3	3	0		12	1	0	2	3	3	1	2
	13	1	0	0	1	1	1	0		13	10	7	7	10	10	3	0
	14	0	0	0	0	0	0	0		14	6	4	6	8	8	2	2
	15	1	0	0	1	1	1	0		15	1	0	1	2	2	1	1
	Total	30	0	0		30	30	0		Total	55	39	60		76	16	21
	s.no.	PICH	PICH-RPA	RPA	TOTAL		only PICH	only RPA		s.no.	PICH	PICH-RPA	RPA	TOTAL		only PICH	only RPA
Rep2	1	5	0	0	5	5	5	0		1	6	4	4	6	6	2	0
	2	2	0	0	2	2	2	0		2	6	3	3	6	6	3	0
	3	1	0	0	1	1	1	0		3	0	0	4	4	4	0	4
	4	5	0	0	5	5	5	0		4	2	2	4	4	4	0	2				n=15 per replicate
	5	4	1	1	4	4	3	0		5	1	1	4	4	4	0	3				15 anaphase per replicate analysed
	6	3	0	0	3	3	3	0		6	0	0	5	5	5	0	5
	7	2	0	0	2	2	2	0		7	0	0	2	2	2	0	2
	8	4	0	0	4	4	4	0		8	4	3	6	7	7	1	3
	9	2	0	0	2	2	2	0		9	6	3	3	6	6	3	0
	10	2	0	0	2	2	2	0		10	0	0	3	3	3	0	3
	11	2	0	0	2	2	2	0		11	4	0	1	5	5	4	1
	12	2	0	0	2	2	2	0		12	6	3	3	6	6	3	0
	13	3	0	0	3	3	3	0		13	0	0	1	1	1	0	1
	14	1	0	0	1	1	1	0		14	0	0	3	3	3	0	3
	15	3	0	0	3	3	3	0		15	4	2	6	8	8	2	4
	Total	41	1	1		41	40	0		Total	39	21	52		70	18	31
	s.no.	PICH	PICH-RPA	RPA	TOTAL		only PICH	only RPA		s.no.	PICH	PICH-RPA	RPA	TOTAL		only PICH	only RPA
Rep3	1	5	0	0	5	5	5	0		1	0	0	1	1	1	0	1
	2	6	0	0	6	6	6	0		2	1	0	3	4	4	1	3
	3	0	0	0	0	0	0	0		3	2	0	0	2	2	2	0
	4	6	1	1	6	6	5	0		4	2	0	2	4	4	2	2
	5	4	0	0	4	4	4	0		5	8	3	6	11	11	5	3
	6	2	0	0	2	2	2	0		6	1	0	3	4	4	1	3
	7	2	0	0	2	2	2	0		7	2	0	3	5	5	2	3
	8	2	0	0	2	2	2	0		8	1	0	4	5	5	1	4
	9	3	1	1	3	3	2	0		9	0	0	4	4	4	0	4
	10	0	0	0	0	0	0	0		10	10	7	12	15	15	3	5
	11	0	2	0	2	2	0	2		11	3	1	1	3	3	2	0
	12	1	0	0	1	1	1	0		12	0	0	1	1	1	0	1
	13	7	0	0	7	7	7	0		13	13	6	6	13	13	7	0
	14	4	0	0	4	4	4	0		14	4	1	1	4	4	3	0
	15	7	0	0	7	7	7	0		15	2	2	3	3	3	0	1
	Total	49	4	2		51	47	2		Total	49	20	50		79	29	30
