# Supplementary material for: Mechanistic insight into anaphase bridge signaling to the abscission checkpoint
Source: EMBO J. 2025 May 12;44(13):3824–52. doi: 10.1038/s44318-025-00453-w (PMC12217976; doi:10.1038/s44318-025-00453-w)
Supplement: Supplementary file 8 — Source data Fig. 3 [file 44318_2025_453_MOESM8_ESM.zip › Figure 3/3D/Figure 3D.xlsx]

## Sheet: Sheet1
siCon Aph+/-			siCon Aph+/+			siBLM APH+/-			siBLM APH+/+			siBLM APH+/++ RPAi
Rep1	Rep2	Rep3	Rep1	Rep2	Rep3	Rep1	Rep2	Rep3	Rep1	Rep2	Rep3	Rep1	Rep2*	Rep3*
94	48	66	76	86	82	62	60	50	138	64	130	72	102.24	83.07
128	76	10	120	96	76	64	62	56	88	106	186	86	72.42	87.33
98	58	100	82	82	72	54	56	72	166	162	152	70	55.38	70.29
124	76	100	88	114	138	70	64	58	82	108	80	60	57.51	66.03
142	72	100	114	60	132	48	70	56	88	104	94	84	76.68	57.51
90	72	100	108	60	132	58	58	56	68	58		70	59.64	70.29
92	80	120	94	204	140	64	52	64	128	118		78	57.51	66.03
82	94	100	132	94	136	62	54	40	90	132			72.42	48.99
146	66	100	134	64	100	62	60	76	132	66			51.12	48.99
128	84	110	74	78	88	58	52	80		142			104.37	76.68
	104	100	136	94	162	54	56	64		140			83.07	78.81
	76	84	124	102	86	62	52	52		56			61.77	46.86
	96	112	86	130	100	48	76	52		120			72.42	59.64
	82	74	122	130	148	42	56	54		76			68.16	68.16
	64	116		112	66	76	70	68					57.51	46.86
	62	150		74	100	46	46	46					42.6	63.9
	76	100		184	110	60	82	40					51.12	57.51
	68	80		104	126	68		54						42.6
	94	76		86		72		44
	90	80		82		66		48
	112	108		90		52		36
	72	140		78		62		68
				58				68
				54				80
								54
								54
								58
								58
								56
								102
								80
								42
								102
								52
								58
								76
								54
								52
								40
