# Supplementary material for: Mechanistic insight into anaphase bridge signaling to the abscission checkpoint
Source: EMBO J. 2025 May 12;44(13):3824–52. doi: 10.1038/s44318-025-00453-w (PMC12217976; doi:10.1038/s44318-025-00453-w)
Supplement: Supplementary file 9 — Source data Fig. 4 [file 44318_2025_453_MOESM9_ESM.zip]

Archive with 16 entries (11 files):
- Figure 4/
- Figure 4/4B/
- Figure 4/4D/
- Figure 4/4E/
- Figure 4/4G/
- Figure 4/4E/wt Raw.jpg
- Figure 4/4G/Figure 4G.pdf
- Figure 4/4E/BLM KO Raw.jpg
- Figure 4/4B/Readme Fig 4B.docx
- Figure 4/4D/Readme Fig 4D.docx
- Figure 4/4G/Readme Fig 4G.docx
- Figure 4/4D/2021.12.20_17.38.24_Ch+Marker.jpg
- Figure 4/4G/2022.02.17_16.33.38_Ch+Marker.jpg
- Figure 4/4G/2022.02.17_19.11.13_Ch+Marker.jpg
- Figure 4/4G/2022.02.17_19.15.27_Ch+Marker.jpg
- Figure 4/4B/jjh 2021.12.20_17.42.10_Ch+Marker (1).jpg
