# Supplementary material for: Mechanistic insight into anaphase bridge signaling to the abscission checkpoint
Source: EMBO J. 2025 May 12;44(13):3824–52. doi: 10.1038/s44318-025-00453-w (PMC12217976; doi:10.1038/s44318-025-00453-w)
Supplement: Supplementary file 10 — Source data Fig. 5 [file 44318_2025_453_MOESM10_ESM.zip]

Archive with 50 entries (43 files):
- Figure 5/
- __MACOSX/._Figure 5
- Figure 5/5F/
- __MACOSX/Figure 5/._5F
- Figure 5/5C/
- __MACOSX/Figure 5/._5C
- Figure 5/5G and 5H/
- __MACOSX/Figure 5/._5G and 5H
- Figure 5/5D/
- __MACOSX/Figure 5/._5D
- Figure 5/5E/
- __MACOSX/Figure 5/._5E
- Figure 5/5B/
- __MACOSX/Figure 5/._5B
- Figure 5/5F/RPE p53KO MYC (5).jpg
- __MACOSX/Figure 5/5F/._RPE p53KO MYC (5).jpg
- Figure 5/5F/RPE (5).jpg
- __MACOSX/Figure 5/5F/._RPE (5).jpg
- Figure 5/5F/RPE p53KO (5).jpg
- __MACOSX/Figure 5/5F/._RPE p53KO (5).jpg
- Figure 5/5F/RPE p53KO BLMKO MYC (5).jpg
- __MACOSX/Figure 5/5F/._RPE p53KO BLMKO MYC (5).jpg
- Figure 5/5F/RPE BLMKO (5).jpg
- __MACOSX/Figure 5/5F/._RPE BLMKO (5).jpg
- Figure 5/5F/RPE p53KO BLMKO-3 (5).jpg
- __MACOSX/Figure 5/5F/._RPE p53KO BLMKO-3 (5).jpg
- Figure 5/5C/BLM degron +IAA Raw.jpg
- __MACOSX/Figure 5/5C/._BLM degron +IAA Raw.jpg
- Figure 5/5C/dldi raw.jpg
- __MACOSX/Figure 5/5C/._dldi raw.jpg
- Figure 5/5C/BLM degron -IAA Raw.jpg
- __MACOSX/Figure 5/5C/._BLM degron -IAA Raw.jpg
- Figure 5/5G and 5H/Raw data Fig 5G and 5H.xlsx
- __MACOSX/Figure 5/5G and 5H/._Raw data Fig 5G and 5H.xlsx
- Figure 5/5D/Raw data fig 5D.xlsx
- __MACOSX/Figure 5/5D/._Raw data fig 5D.xlsx
- Figure 5/5E/2022.02.24_21.47.59_Ch+Marker.jpg
- __MACOSX/Figure 5/5E/._2022.02.24_21.47.59_Ch+Marker.jpg
- Figure 5/5E/2022.02.24_22.05.52_Ch+Marker.jpg
- __MACOSX/Figure 5/5E/._2022.02.24_22.05.52_Ch+Marker.jpg
- Figure 5/5E/Figure 5E.pdf
- __MACOSX/Figure 5/5E/._Figure 5E.pdf
- Figure 5/5E/2022.02.24_21.56.14_Ch+Marker.jpg
- __MACOSX/Figure 5/5E/._2022.02.24_21.56.14_Ch+Marker.jpg
- Figure 5/5B/BLM degrom+IAA.pdf
- __MACOSX/Figure 5/5B/._BLM degrom+IAA.pdf
- Figure 5/5B/DLD1 control.pdf
- __MACOSX/Figure 5/5B/._DLD1 control.pdf
- Figure 5/5B/BLM degrom -IAA.pdf
- __MACOSX/Figure 5/5B/._BLM degrom -IAA.pdf
