# Supplementary material for: Mechanistic insight into anaphase bridge signaling to the abscission checkpoint
Source: EMBO J. 2025 May 12;44(13):3824–52. doi: 10.1038/s44318-025-00453-w (PMC12217976; doi:10.1038/s44318-025-00453-w)
Supplement: Supplementary file 10 — Source data Fig. 5 [file 44318_2025_453_MOESM10_ESM.zip › Figure 5/5G and 5H/Raw data Fig 5G and 5H.xlsx]

## Sheet: after 28 days
Number of colonies
REP	RPE	RPE53KO	RPEBLMKO	RPEBLMKO53KO	RPE53KOMYC	RPE53KOMYV BLMKO		Figure 5G
1	0	0	0	11	29	47
2	0	0	0	16	32	45
3	0	0	0	11	22	22
4	0	0	0	4	21	63
5	0	0	0	9	25	64
6	0	0	0	15	28	61
AVG	0	0	0	11	26.1667	50.3333
STDEV	0	0	0	4.3359	4.26224	16.1452
t-test				0.000114136
					0.00531203
Size of the colonies (mm) (used only frist three replicates)					Figure 5H
Replicate	RPEBLMKO53KO	RPE53KOMYC	RPE53KOMYV BLMKO
1	1.104	1.341	1.21
	0.56875	0.538194	1.158
	0.636111	1.115	1.43472
	1.401	1.242	1.524
	0.369444	0.529167	1.50486
	0.325694	0.896528	1.379			RPEBLMKO53KO	RPE53KOMYC	RPE53KOMYV BLMKO
	0.66875	0.66875	0.56875			0.643976	0.909815	1.2024
	0.617361	0.977083	1.026			0.627414	0.806366	1.23225
	0.463889	0.629167	1.018			0.712398	0.826274	1.13551
	0.337511	0.627083	1.59861		Avg	0.661263	0.847485	1.19005
	0.591222	1.888	1.04		t-test	0.0104795
		1.3	1.59583				0.00130825
		0.66875	0.95625
		1.709	1.065
		1.282	1.27
		0.873611	1.046
		0.833333	1.143
		0.696528	1.57
		0.491667	1.19
		0.674306	0.577083
		0.504861	1.429
		0.847222	0.563194
		0.609028	1.121
		0.840972	1.574
		1.31944	1.597
		1.65278	1.44514
		0.868056	0.631944
		0.522917	1.202
		0.238194	1.43125
			0.629167
			1.56
			1.386
			1.045
			0.669444
			0.661111
			1.242
			0.615278
			1.167
			1.252
			1.065
			1.56181
			1.384
			0.963194
			1.63889
			1.347
			1.52986
			1.49583
Avg	0.643976	0.909815	1.2024
2	0.604861	1.625	1.111
	0.533333	1.158	1.429
	1.578	0.423611	0.681944
	1.144	0.514583	1.31
	0.295833	0.997222	0.504861
	0.221528	1.147	0.434722
	0.377083	1.111	1.019
	1.049	0.641667	1.099
	0.165278	0.331944	1.018
	0.3375	0.331944	1.143
	0.595139	0.452083	1.64167
		0.366667	1.214
		1.363	1.701
		0.209028	0.659028
		0.325694	1.212
		1.044	1.56
		1.542	1.147
		0.864583	1.65139
		1.144	1.236
		0.554167	1.11
		1.386	1.491
		0.48125	1.40903
		0.63125	0.631944
		0.514583	1.50486
		0.397917	0.938889
		1.099	1.416
		0.999306	1.159
		0.652083	1.585
		0.511806	1.204
		0.809028	1.219
		0.940278	2.074
		1.23403	1.193
			1.096
			1.56875
			1.342
			0.584722
			0.636111
			0.659028
			1.535
			1.432
			1.52917
			1.717
			1.026
			2.021
			1.596
Avg	0.627414	0.806366	1.23225
3	1.088	1.246	1.341
	0.297222	0.929861	1.214
	0.331944	0.565972	1.611
	0.617361	0.595833	2.68194
	0.340278	0.601389	0.638889
	0.299306	1.29931	1.087
	1.524	0.377083	1.178
	1.41	0.495833	0.661111
	0.503472	0.813889	1.252
		0.561806	0.44375
		0.882639	0.495833
		1.29583	0.495833
		0.603472	0.357639
		0.513194	1.653
		1.23403	0.661111
		0.409028	1.199
		1.045	1.60694
		1.56	1.004
		1.457	0.577083
		0.966667	0.661806
		0.75625	0.674306
		0.131944	1.07
		0.330556	1.56111
		1.39792	1.088
		0.638194	0.641667
		0.766667	1.022
		0.834028	1.53333
			1.733
			0.545139
			1.282
			1.111
			1.31
			0.588889
			1.065
			1.43472
			1.54236
			1.144
			1.04
			1.326
			1.45
			1.53
			0.665278
			1.049
			1.689
			0.651389
			1.87708
			1.60764
			1.60694
			1.42083
			1.23819
			0.473611
			1.24097
			1.111
			1.158
			1.045
			0.577083
			1.044
			1.46319
			1.537
			1.162
Avg	0.712398	0.826274	1.13551
