# Supplementary material for: Mechanistic insight into anaphase bridge signaling to the abscission checkpoint
Source: EMBO J. 2025 May 12;44(13):3824–52. doi: 10.1038/s44318-025-00453-w (PMC12217976; doi:10.1038/s44318-025-00453-w)
Supplement: Supplementary file 10 — Source data Fig. 5 [file 44318_2025_453_MOESM10_ESM.zip › Figure 5/5D/Raw data fig 5D.xlsx]

## Sheet: Sheet1
			DLD1
			Rep1				Rep2				Rep3
			Total	half	MN		Total	half	MN		Total	half	MN
		1	119	59.5	1		148	74	1		122	61	0								% cells with Micronuclei		avg	std	T.test
		2	108	54	0		164	82	3		160	80	3					DLD1	64.25	1	1.55642
		3	166	83	0		140	70	2		180	90	1						79.875	2	2.50391
		4	121	60.5	3		187	93.5	2										77	1.33333	1.7316		1.93064	0.504132	0.704039		0.0184086
		5
				64.25	1			79.875	2			77	1.33333					no IAA g3	54.875	1.75	3.18907
					1.55642				2.50391				1.7316						44	2	4.54545
			no IAA g3 (after 3 mitotic shake off)																62.8333	2.33333	3.71353		3.81602	0.683978
																											0.00933817
			Rep1				Rep2				Rep3
			Total	half	MN		Total	half	MN		Total	half	MN					IAA g3	79.875	6.5	8.13772
		1	94	47	0		74	37	2		122	61	4						48.1	5.8	12.0582
		2	122	61	3		116	58	2		140	70	3						61.375	5.5	8.9613		9.71908	2.06718
		3	145	72.5	2		66	33	3		115	57.5	0
		4	78	39	2		96	48	1
		5
				54.875	1.75			44	2			62.8333	2.33333
					3.18907				4.54545				3.71353
			IAA g3 (after 3 mitotic shake off with mitotic degradation)
			Rep1				Rep2				Rep3
			Total	half	MN		Total	half	MN		Total	half	MN
		1	146	73	6		118	59	5		48	24	4
		2					90	45	5		67	33.5	6
		3	180	90	6		110	55	3		170	85	7
		4	135	67.5	6		90	45	10		206	103	5
		5	178	89	8		73	36.5	6
				79.875	6.5			48.1	5.8			61.375	5.5
					8.13772				12.0582				8.9613
								2.06718
