# Supplementary material for: Mechanistic insight into anaphase bridge signaling to the abscission checkpoint
Source: EMBO J. 2025 May 12;44(13):3824–52. doi: 10.1038/s44318-025-00453-w (PMC12217976; doi:10.1038/s44318-025-00453-w)
Supplement: Supplementary file 11 — Source data Fig. 6 [file 44318_2025_453_MOESM11_ESM.zip]

Archive with 18 entries (15 files):
- Figure 6/
- __MACOSX/._Figure 6
- Figure 6/.DS_Store
- __MACOSX/Figure 6/._.DS_Store
- Figure 6/6C and 6D/
- __MACOSX/Figure 6/._6C and 6D
- Figure 6/6B/
- __MACOSX/Figure 6/._6B
- Figure 6/6C and 6D/Raw data Fig 6C and 6D.xlsx
- __MACOSX/Figure 6/6C and 6D/._Raw data Fig 6C and 6D.xlsx
- Figure 6/6B/(BLMmyc53 4N).jpg
- __MACOSX/Figure 6/6B/._(BLMmyc53 4N).jpg
- Figure 6/6B/(RPE53KOMYC 2N).jpg
- __MACOSX/Figure 6/6B/._(RPE53KOMYC 2N).jpg
- Figure 6/6B/(RPEBLMKOMYCKO 2N).jpg
- __MACOSX/Figure 6/6B/._(RPEBLMKOMYCKO 2N).jpg
- Figure 6/6B/(Myc 53ko 4N).jpg
- __MACOSX/Figure 6/6B/._(Myc 53ko 4N).jpg
