# Supplementary material for: Mechanistic insight into anaphase bridge signaling to the abscission checkpoint
Source: EMBO J. 2025 May 12;44(13):3824–52. doi: 10.1038/s44318-025-00453-w (PMC12217976; doi:10.1038/s44318-025-00453-w)
Supplement: Supplementary file 11 — Source data Fig. 6 [file 44318_2025_453_MOESM11_ESM.zip › Figure 6/6C and 6D/Raw data Fig 6C and 6D.xlsx]

## Sheet: After sorting
Number of colonies														Size of colonies
	REP	RPE		RPE53KOMYC			RPE53KOMYC BLMKO									RPE53KOMYC	RPE53KOMYC BLMKO			RPE53KOMYC	RPE53KOMYC BLMKO
				2n	4n		2n	4n							Rep 1	4n	4n			4n	4n
	1	0		5	24		5	58								1.38125	1.63889		Rep 1	0.810124	1.15705
	2	0		8	19		7	48								0.207639	1.28681		Rep 2	0.887413	1.25791
	3	0		6	33		4	53								0.711111	1.55		Rep 3	0.800217	1.30266
Avg.		0		6.33333	25.3333		5.33333	53								0.947917	1.17708
STD				1.52753	5.79272		1.24722	4.08248								0.60625	0.619444		Avg.	0.832585	1.23921
																0.375694	1.97083
T.test				0.467605												0.595139	1.14792		STD	0.0477405	0.0745858
T.test					0.00715075											0.638889	1.61944
																0.780556	1.14514		T.test	0.00258969
																0.888889	0.524306
																1.05972	0.417361
																0.507639	0.617361
																1.25417	1.30625
																0.333333	0.415972
																1.19583	0.663194
																1.20139	0.944444
																0.826389	1.62778
																0.981944	1.42292
																0.898611	0.586806
																	0.952778
																0.810124	1.12431
																	1.97083
																	1.17778
																	1.11042
																	0.909722
																	1.40903
																	0.231944
																	0.397222
																	0.413889
																	1.61319
																	1.56806
																	1.66042
																	1.17708
																	0.0819444
																	1.14236
																	0.952083
																	0.263889
																	1.92639
																	0.557639
																	1.875
																	1.66111
																	1.31319
																	0.343056
																	1.55347
																	1.83194
																	1.33542
																	1.74931
																	0.599306
																	1.67708
																	1.22639
																	0.425694
																	1.46597
																	0.651389
																	0.913889
																	1.91736
																	1.84653
																	1.89583
																	1.12639
																	1.53472
																	1.15705
															Rep 2	1.0125	1.4468
																0.454167	1.77764
																0.532639	1.39293
																1.48681	1.04285
																1.02917	0.32631
																0.833333	1.91195
																0.872917	0.99143
																0.747222	1.30096
																1.13819	1.90992
																0.938194	1.22585
																0.823611	0.9454
																0.905556	1.29529
																1.22361	1.33806
																0.763889	1.72309
																0.961111	1.64404
																0.401389	1.22528
																0.838194	1.63845
																0.460417	1.52425
																0.825	0.96537
																0.805556	0.66911
																0.467361	1.34023
																1.13125	0.84632
																1.1375	0.79924
																1.50833	0.94872
																	0.82371
																0.887413	0.70529
																	0.94191
																	1.81471
																	1.40658
																	1.87327
																	1.44763
																	1.59216
																	1.94677
																	1.56007
																	1.35071
																	1.32046
																	1.65347
																	0.99556
																	0.86268
																	0.84929
																	1.09985
																	1.10211
																	0.86903
																	0.86916
																	0.89447
																	1.45912
																	1.24753
																	1.46489
																	1.25791
															Rep 3	1.12986	1.39043
																0.506944	1.29606
																1.29722	1.61052
																0.311111	1.8239
																0.45625	0.99956
																1.15069	1.77331
																0.0951389	0.50999
																0.325694	1.52429
																1.16042	1.2282
																0.526389	1.61684
																0.215278	1.94232
																1.17292	1.24081
																0.688194	1.99207
																1.29792	0.79091
																1.15486	1.3924
																0.520139	1.93137
																1.33542	0.52631
																0.652778	1.21414
																1.375	1.6861
																1.16111	0.99225
																0.535417	1.9636
																1.58889	0.91369
																0.36875	1.75603
																0.595833	1.51304
																1.36736	0.85654
																1.33264	0.878
																0.499306	1.02476
																0.477083	1.94534
																0.19375	0.92123
																0.356944	1.45175
																1.29722	1.95755
																0.460417	0.9505
																	0.59117
																0.800217	1.13608
																	1.50847
																	1.19046
																	1.33458
																	1.42251
																	0.98519
																	1.976
																	1.13061
																	0.98004
																	1.28863
																	0.92396
																	1.72664
																	0.71476
																	1.22928
																	1.81393
																	0.91331
																	0.64652
																	1.93058
																	1.05124
																	1.39394
																	0.84197
																	1.30266
