# Supplementary material for: Mechanistic insight into anaphase bridge signaling to the abscission checkpoint
Source: EMBO J. 2025 May 12;44(13):3824–52. doi: 10.1038/s44318-025-00453-w (PMC12217976; doi:10.1038/s44318-025-00453-w)
Supplement: Supplementary file 12 — EV Figure Source Data [file 44318_2025_453_MOESM12_ESM.zip]

Archive with 166 entries (122 files):
- Source data EV-2/Figure EV1/
- Source data EV-2/Figure EV1/EV1A/
- Source data EV-2/Figure EV1/EV1A/EV1A Readme.pdf
- Source data EV-2/Figure EV1/EV1A/REP1/
- Source data EV-2/Figure EV1/EV1A/REP1/2022.01.14_14.47.10_Ch/
- Source data EV-2/Figure EV1/EV1A/REP1/2022.01.14_14.47.10_Ch/2022.01.14_14.47.10_Ch.tif
- Source data EV-2/Figure EV1/EV1A/REP1/2022.01.14_14.47.10_Ch/2022.01.14_14.47.10_Ch+Marker.jpg
- Source data EV-2/Figure EV1/EV1A/REP1/2022.01.14_14.47.10_Ch/2022.01.14_14.47.10_Ch-Marker.jpg
- Source data EV-2/Figure EV1/EV1A/REP1/2022.01.14_14.47.10_Ch/2022.01.14_14.47.10_Ch-Marker.tif
- Source data EV-2/Figure EV1/EV1A/REP2/
- Source data EV-2/Figure EV1/EV1A/REP2/2022.02.20_19.55.27_Ch/
- Source data EV-2/Figure EV1/EV1A/REP2/2022.02.20_19.55.27_Ch/2022.02.20_19.55.27_Ch.tif
- Source data EV-2/Figure EV1/EV1A/REP2/2022.02.20_19.55.27_Ch/2022.02.20_19.55.27_Ch+Marker.jpg
- Source data EV-2/Figure EV1/EV1A/REP2/2022.02.20_19.55.27_Ch/2022.02.20_19.55.27_Ch-Marker.jpg
- Source data EV-2/Figure EV1/EV1A/REP2/2022.02.20_19.55.27_Ch/2022.02.20_19.55.27_Ch-Marker.tif
- Source data EV-2/Figure EV1/EV1A/REP2/2022.02.20_19.59.18_Ch/
- Source data EV-2/Figure EV1/EV1A/REP2/2022.02.20_19.59.18_Ch/2022.02.20_19.59.18_Ch.tif
- Source data EV-2/Figure EV1/EV1A/REP2/2022.02.20_19.59.18_Ch/2022.02.20_19.59.18_Ch+Marker.jpg
- Source data EV-2/Figure EV1/EV1A/REP2/2022.02.20_19.59.18_Ch/2022.02.20_19.59.18_Ch-Marker.jpg
- Source data EV-2/Figure EV1/EV1A/REP2/2022.02.20_19.59.18_Ch/2022.02.20_19.59.18_Ch-Marker.tif
- Source data EV-2/Figure EV1/EV1A/REP2/2022.02.21_14.12.59_Ch/
- Source data EV-2/Figure EV1/EV1A/REP2/2022.02.21_14.12.59_Ch/2022.02.21_14.12.59_Ch.tif
- Source data EV-2/Figure EV1/EV1A/REP2/2022.02.21_14.12.59_Ch/2022.02.21_14.12.59_Ch+Marker.jpg
- Source data EV-2/Figure EV1/EV1A/REP2/2022.02.21_14.12.59_Ch/2022.02.21_14.12.59_Ch-Marker.jpg
- Source data EV-2/Figure EV1/EV1A/REP2/2022.02.21_14.12.59_Ch/2022.02.21_14.12.59_Ch-Marker.tif
- Source data EV-2/Figure EV1/EV1A/REP2/2022.02.21_14.15.26_Ch/
- Source data EV-2/Figure EV1/EV1A/REP2/2022.02.21_14.15.26_Ch/2022.02.21_14.15.26_Ch.tif
- Source data EV-2/Figure EV1/EV1A/REP2/2022.02.21_14.15.26_Ch/2022.02.21_14.15.26_Ch+Marker.jpg
- Source data EV-2/Figure EV1/EV1A/REP2/2022.02.21_14.15.26_Ch/2022.02.21_14.15.26_Ch-Marker.jpg
- Source data EV-2/Figure EV1/EV1A/REP2/2022.02.21_14.15.26_Ch/2022.02.21_14.15.26_Ch-Marker.tif
- Source data EV-2/Figure EV1/EV1A/REP2/2022.02.21_14.17.12_Ch/
- Source data EV-2/Figure EV1/EV1A/REP2/2022.02.21_14.17.12_Ch/2022.02.21_14.17.12_Ch.tif
- Source data EV-2/Figure EV1/EV1A/REP2/2022.02.21_14.17.12_Ch/2022.02.21_14.17.12_Ch+Marker.jpg
- Source data EV-2/Figure EV1/EV1A/REP2/2022.02.21_14.17.12_Ch/2022.02.21_14.17.12_Ch-Marker.jpg
- Source data EV-2/Figure EV1/EV1A/REP2/2022.02.21_14.17.12_Ch/2022.02.21_14.17.12_Ch-Marker.tif
- Source data EV-2/Figure EV1/EV1A/REP2/2022.02.21_14.21.17_Ch/
- Source data EV-2/Figure EV1/EV1A/REP2/2022.02.21_14.21.17_Ch/2022.02.21_14.21.17_Ch.tif
- Source data EV-2/Figure EV1/EV1A/REP2/2022.02.21_14.21.17_Ch/2022.02.21_14.21.17_Ch+Marker.jpg
- Source data EV-2/Figure EV1/EV1A/REP2/2022.02.21_14.21.17_Ch/2022.02.21_14.21.17_Ch-Marker.jpg
- Source data EV-2/Figure EV1/EV1A/REP2/2022.02.21_14.21.17_Ch/2022.02.21_14.21.17_Ch-Marker.tif
- Source data EV-2/Figure EV1/EV1A/REP2/BLM tubuliln low expo 2022.02.21_14.17.12_Ch-1.jpg
- Source data EV-2/Figure EV1/EV1A/REP2/BLM tubulin 2022.02.21_14.21.17_Ch-1.jpg
- Source data EV-2/Figure EV1/EV1A/REP2/PICH and GAPDH 2022.02.20_19.59.18_Ch-1.jpg
- Source data EV-2/Figure EV1/EV1C/
- Source data EV-2/Figure EV1/EV1C/sicon with siPICH.avi
- Source data EV-2/Figure EV1/EV1C/siPICH.avi
- Source data EV-2/Figure EV1/EV1D/
- Source data EV-2/Figure EV1/EV1D/Figure EV1D.xlsx
- Source data EV-2/Figure EV1/EV1E/
- Source data EV-2/Figure EV1/EV1E/Raw data Figure EV1E.xlsx
- Source data EV-2/Figure EV1/EV1E/Raw siBLM +APH.jpg
- Source data EV-2/Figure EV1/EV1E/Raw siBLM -APH.jpg
- Source data EV-2/Figure EV1/EV1E/Raw siCon +APH.jpg
- Source data EV-2/Figure EV1/EV1E/Raw siCon -APH.jpg
- Source data EV-2/Figure EV2/
- Source data EV-2/Figure EV2/EV2C/
- Source data EV-2/Figure EV2/EV2C/2021.01.22_19.27.51_Ch/
- Source data EV-2/Figure EV2/EV2C/2021.01.22_19.27.51_Ch/2021.01.22_19.27.51_Ch.tif
- Source data EV-2/Figure EV2/EV2C/2021.01.22_19.27.51_Ch/2021.01.22_19.27.51_Ch+Marker.jpg
- Source data EV-2/Figure EV2/EV2C/2021.01.22_19.27.51_Ch/2021.01.22_19.27.51_Ch-Marker.jpg
- Source data EV-2/Figure EV2/EV2C/2021.01.22_19.27.51_Ch/2021.01.22_19.27.51_Ch-Marker.tif
- Source data EV-2/Figure EV2/EV2C/2021.01.22_19.51.19_Ch/
- Source data EV-2/Figure EV2/EV2C/2021.01.22_19.51.19_Ch/2021.01.22_19.51.19_Ch.tif
- Source data EV-2/Figure EV2/EV2C/2021.01.22_19.51.19_Ch/2021.01.22_19.51.19_Ch+Marker.jpg
- Source data EV-2/Figure EV2/EV2C/2021.01.22_19.51.19_Ch/2021.01.22_19.51.19_Ch-Marker.jpg
- Source data EV-2/Figure EV2/EV2C/2021.01.22_19.51.19_Ch/2021.01.22_19.51.19_Ch-Marker.tif
- Source data EV-2/Figure EV2/EV2C/blm degradation degron 22012021 gapdh.tif
- Source data EV-2/Figure EV2/EV2C/blm degradation degron 22012021.tif
- Source data EV-2/Figure EV2/EV2C/Readme figures EV2C.pdf
- Source data EV-2/Figure EV2/EV2D/
- Source data EV-2/Figure EV2/EV2D/blm depletion.tif
- Source data EV-2/Figure EV2/EV2D/blm recovery.jpg
- Source data EV-2/Figure EV2/EV2D/BLM_recovery/
- Source data EV-2/Figure EV2/EV2D/BLM_recovery/misBLM6 2024.11.14_15.45.42_Ch.tif
- Source data EV-2/Figure EV2/EV2D/BLM_recovery/misBLM6 2024.11.14_15.45.42_Ch+Marker.jpg
- Source data EV-2/Figure EV2/EV2D/BLM_recovery/misBLM6 2024.11.14_15.45.42_Ch-Marker.jpg
- Source data EV-2/Figure EV2/EV2D/BLM_recovery/misBLM6 2024.11.14_15.45.42_Ch-Marker.tif
- Source data EV-2/Figure EV2/EV2D/gapdh depletion.jpg
- Source data EV-2/Figure EV2/EV2D/GapDH depletion/
- Source data EV-2/Figure EV2/EV2D/GapDH depletion/blm5min 2024.09.02_16.55.43_Ch.tif
- Source data EV-2/Figure EV2/EV2D/GapDH depletion/blm5min 2024.09.02_16.55.43_Ch+Marker.jpg
- Source data EV-2/Figure EV2/EV2D/GapDH depletion/blm5min 2024.09.02_16.55.43_Ch-Marker.jpg
- Source data EV-2/Figure EV2/EV2D/GapDH depletion/blm5min 2024.09.02_16.55.43_Ch-Marker.tif
- Source data EV-2/Figure EV2/EV2D/gapdh recovery.jpg
- Source data EV-2/Figure EV2/EV2D/GapDH_depletion/
- Source data EV-2/Figure EV2/EV2D/GapDH_depletion/gapdh30s 2024.09.02_16.50.56_Ch.tif
- Source data EV-2/Figure EV2/EV2D/GapDH_depletion/gapdh30s 2024.09.02_16.50.56_Ch+Marker.jpg
- Source data EV-2/Figure EV2/EV2D/GapDH_depletion/gapdh30s 2024.09.02_16.50.56_Ch-Marker.jpg
- Source data EV-2/Figure EV2/EV2D/GapDH_depletion/gapdh30s 2024.09.02_16.50.56_Ch-Marker.tif
- Source data EV-2/Figure EV2/EV2D/GapDH_recovery/
- Source data EV-2/Figure EV2/EV2D/GapDH_recovery/misBLM3 2024.11.14_15.29.07_Ch.tif
- Source data EV-2/Figure EV2/EV2D/GapDH_recovery/misBLM3 2024.11.14_15.29.07_Ch+Marker.jpg
- Source data EV-2/Figure EV2/EV2D/GapDH_recovery/misBLM3 2024.11.14_15.29.07_Ch-Marker.jpg
- Source data EV-2/Figure EV2/EV2D/GapDH_recovery/misBLM3 2024.11.14_15.29.07_Ch-Marker.tif
- Source data EV-2/Figure EV2/EV2D/Readme EV2D.pdf
- Source data EV-2/Figure EV2/EV2E/
- Source data EV-2/Figure EV2/EV2E/DLD1 BLM degron +APH +IAA.avi
- Source data EV-2/Figure EV2/EV2E/DLD1 BLM degron +APH -IAA.avi
- Source data EV-2/Figure EV2/EV2E/DLD1 BLM degron -APh +IAA.avi
- Source data EV-2/Figure EV2/EV2E/DLD1 BLM degron -APH -IAA.avi
- Source data EV-2/Figure EV3/
- Source data EV-2/Figure EV3/EV3A/
- Source data EV-2/Figure EV3/EV3A/Aph no ankle1.avi
- Source data EV-2/Figure EV3/EV3A/Aph with ankle1.avi
- Source data EV-2/Figure EV3/EV3A/UT no ankle1.avi
- Source data EV-2/Figure EV3/EV3A/UT with ankle1.avi
- Source data EV-2/Figure EV3/EV3B/
- Source data EV-2/Figure EV3/EV3B/Raw data EV3B_Ankle1.xlsx
- Source data EV-2/Figure EV3/EV3C/
- Source data EV-2/Figure EV3/EV3C/Raw Figure EV3C.xlsx
- Source data EV-2/Figure EV4/
- Source data EV-2/Figure EV4/EV4A/
- Source data EV-2/Figure EV4/EV4A/bridge wt rpc MB.jpg
- Source data EV-2/Figure EV4/EV4A/bridge wt rpc MB1.jpg
- Source data EV-2/Figure EV4/EV4A/Rawfile.ets
- Source data EV-2/Figure EV4/EV4A/Readme.docx
- Source data EV-2/Figure EV4/EV4A/WT aph_39_Maximum_Z.vsi
- Source data EV-2/Figure EV4/EV4B/
- Source data EV-2/Figure EV4/EV4B/DMSO -aph.avi
- Source data EV-2/Figure EV4/EV4B/HaMNO -APH.avi
- Source data EV-2/Figure EV4/EV4C/
- Source data EV-2/Figure EV4/EV4C/DMSO aph.avi
- Source data EV-2/Figure EV4/EV4C/DMSO no Aph.avi
- Source data EV-2/Figure EV4/EV4C/TDRL aph.avi
- Source data EV-2/Figure EV4/EV4C/TDRL505 No Aph.avi
- Source data EV-2/Figure EV4/EV4D/
- Source data EV-2/Figure EV4/EV4D/Raw data EV4D.xlsx
- Source data EV-2/Figure EV5/
- Source data EV-2/Figure EV5/EV5A/
- Source data EV-2/Figure EV5/EV5A/BLM KO_1.jpg
- Source data EV-2/Figure EV5/EV5A/BLM KO_2.jpg
- Source data EV-2/Figure EV5/EV5A/BLM WT_1.jpg
- Source data EV-2/Figure EV5/EV5A/BLM WT_2.jpg
- Source data EV-2/Figure EV5/EV5B/
- Source data EV-2/Figure EV5/EV5B/Read me EV5B.pdf
- Source data EV-2/Figure EV5/EV5B/Rep1/
- Source data EV-2/Figure EV5/EV5B/Rep1/manikachamp4c gel3b 2024.05.17_15.06.04_Ch/
- Source data EV-2/Figure EV5/EV5B/Rep1/manikachamp4c gel3b 2024.05.17_15.06.04_Ch/manikachamp4c gel3b 2024.05.17_15.06.04_Ch.tif
- Source data EV-2/Figure EV5/EV5B/Rep1/manikachamp4c gel3b 2024.05.17_15.06.04_Ch/manikachamp4c gel3b 2024.05.17_15.06.04_Ch+Marker.jpg
- Source data EV-2/Figure EV5/EV5B/Rep1/manikachamp4c gel3b 2024.05.17_15.06.04_Ch/manikachamp4c gel3b 2024.05.17_15.06.04_Ch-Marker.jpg
- Source data EV-2/Figure EV5/EV5B/Rep1/manikachamp4c gel3b 2024.05.17_15.06.04_Ch/manikachamp4c gel3b 2024.05.17_15.06.04_Ch-Marker.tif
- Source data EV-2/Figure EV5/EV5B/Rep2 and 3/
- Source data EV-2/Figure EV5/EV5B/Rep2 and 3/manika gel4 f 2024.05.23_16.36.21_Ch/
- Source data EV-2/Figure EV5/EV5B/Rep2 and 3/manika gel4 f 2024.05.23_16.36.21_Ch/manika gel4 f 2024.05.23_16.36.21_Ch.tif
- Source data EV-2/Figure EV5/EV5B/Rep2 and 3/manika gel4 f 2024.05.23_16.36.21_Ch/manika gel4 f 2024.05.23_16.36.21_Ch+Marker.jpg
- Source data EV-2/Figure EV5/EV5B/Rep2 and 3/manika gel4 f 2024.05.23_16.36.21_Ch/manika gel4 f 2024.05.23_16.36.21_Ch-Marker.jpg
- Source data EV-2/Figure EV5/EV5B/Rep2 and 3/manika gel4 f 2024.05.23_16.36.21_Ch/manika gel4 f 2024.05.23_16.36.21_Ch-Marker.tif
- Source data EV-2/Figure EV5/EV5B/Rep2 and 3/manika gel4 g 2024.05.23_16.39.51_Ch/
- Source data EV-2/Figure EV5/EV5B/Rep2 and 3/manika gel4 g 2024.05.23_16.39.51_Ch/manika gel4 g 2024.05.23_16.39.51_Ch.tif
- Source data EV-2/Figure EV5/EV5B/Rep2 and 3/manika gel4 g 2024.05.23_16.39.51_Ch/manika gel4 g 2024.05.23_16.39.51_Ch+Marker.jpg
- Source data EV-2/Figure EV5/EV5B/Rep2 and 3/manika gel4 g 2024.05.23_16.39.51_Ch/manika gel4 g 2024.05.23_16.39.51_Ch-Marker.jpg
- Source data EV-2/Figure EV5/EV5B/Rep2 and 3/manika gel4 g 2024.05.23_16.39.51_Ch/manika gel4 g 2024.05.23_16.39.51_Ch-Marker.tif
- Source data EV-2/Figure EV5/EV5B/Western blot image.jpg
- Source data EV-2/Figure EV5/EV5C/
- Source data EV-2/Figure EV5/EV5C/merge-dapi_1.jpg
- Source data EV-2/Figure EV5/EV5C/merge-dapi_2.jpg
- Source data EV-2/Figure EV5/EV5C/merge-dapi_3.jpg
- Source data EV-2/Figure EV5/EV5C/Rawfile_1.ets
- Source data EV-2/Figure EV5/EV5C/Rawfile_2.ets
- Source data EV-2/Figure EV5/EV5C/Rawfile_3.ets
- Source data EV-2/Figure EV5/EV5E/
- Source data EV-2/Figure EV5/EV5E/siBLM ATRi.avi
- Source data EV-2/Figure EV5/EV5E/wt atri.avi
- Source data EV-2/Figure EV5/EV5E/wt.avi
- Source data EV-2/Figure EV5/EV5F/
- Source data EV-2/Figure EV5/EV5F/Raw data Figure EV5F.xlsx
