# Supplementary material for: Mechanistic insight into anaphase bridge signaling to the abscission checkpoint
Source: EMBO J. 2025 May 12;44(13):3824–52. doi: 10.1038/s44318-025-00453-w (PMC12217976; doi:10.1038/s44318-025-00453-w)
Supplement: Supplementary file 12 — EV Figure Source Data [file 44318_2025_453_MOESM12_ESM.zip › Source data EV-2/Figure EV1/EV1D/Figure EV1D.xlsx]

## Sheet: Sheet1
siCon			siPICH
Rep1	Rep2	Rep3	Rep1	Rep2	Rep3
38	44	56	84	110	68
74	32	46	68	60	116
60	42	54	70	68	126
66	66	90	82	102	120
50	52	74	78	80	66
52	42	60	44	102	82
54	60	106	76	122	56
70	80	48	88	66	116
50	58	58	52	100	108
54	52	92	52	74	82
66	52	72	56	48	66
60	66	84	74	82	60
56	82	44	130	90	72
66	54	56	98	94	89
82	56	42	134	54	118
64	62	52	126	30	96
58	56	68	112		58
56	54	62	60		50
40	60	78	56		112
50	56	70	64		74
64	66	62	74		82
28	62	78	88		76
52	116	54	60		94
56	40	44	72		70
74	44	52	118		68
62	62	54	106		130
64	56	46	144		62
56	92	106			40
		74			64
		48			66
		52			76
		56			96
		72			56
		58			44
		64			56
		50			94
		52			106
		122			98
		58			98
					102
