# Supplementary material for: Mechanistic insight into anaphase bridge signaling to the abscission checkpoint
Source: EMBO J. 2025 May 12;44(13):3824–52. doi: 10.1038/s44318-025-00453-w (PMC12217976; doi:10.1038/s44318-025-00453-w)
Supplement: Supplementary file 12 — EV Figure Source Data [file 44318_2025_453_MOESM12_ESM.zip › Source data EV-2/Figure EV1/EV1E/Raw data Figure EV1E.xlsx]

## Sheet: Sheet1
	siCon					siCon + Aph				siBLM				siBLm + Aph
		Bridges	No. of Anaphase	Bridge/anaphase		Bridges	No. of Anaphase	Bridge/anaphase		Bridges	No. of Anaphase	Bridge/anaphase		Bridges	No. of Anaphase	Bridge/anaphase
	Rep1	4	16	0.25		26	16	1.625		28	16	1.75		38	16	2.375
	Rep2	7	16	0.4375		18	16	1.125		24	16	1.5		42	16	2.625
	Rep3	10	16	0.625		23	16	1.4375		17	16	1.0625		45	16	2.8125
	Avg / Std			0.4375	0.1875			1.39583	0.252591			1.4375	0.347985			2.60417	0.219493
