# Supplementary material for: Mechanistic insight into anaphase bridge signaling to the abscission checkpoint
Source: EMBO J. 2025 May 12;44(13):3824–52. doi: 10.1038/s44318-025-00453-w (PMC12217976; doi:10.1038/s44318-025-00453-w)
Supplement: Supplementary file 12 — EV Figure Source Data [file 44318_2025_453_MOESM12_ESM.zip › Source data EV-2/Figure EV3/EV3B/Raw data EV3B_Ankle1.xlsx]

## Sheet: Sheet1
				UT							APH
		No Ankel		Ankel						No Ankel		Ankel
		Set 1	Set 2	Set 1	Set 2					Set 1	Set 2	Set 1	Set 2
		76	98	106	60					86	48	158	70
		60	64	48	36					128	66	100	94
		72	64	80	78					78	60	122	134
		70	78	62	128					70	144	48	74
		60	132	60						142	86	72	84
		76	98	36						92	160	66	70
		126	84	78						98	73	66	116
		62	72	128						96	86	118	46
		130	102							96	120	74	100
		46	78							88	112	54	64
		64								196	72	42
		72								106	122	44
		84								124	146	92
		72								154	128	56
		64								58	80
		56								116	128
		48								102	88
		98								102	160
		64								90	76
		64								90
		78								122
		132								152
		98								104
		84								114
		72								130
		102								88							0.0186792
		78								98
										98
										106
										88
										100
										60
										44
										46
										76
										94
										66
										64
										88
	Average	78.0741	87	74.75	75.5					98.7179	102.895	79.4286	85.2
	mean of 2 exp	82.537		75.125						100.806		82.3143
	sd	6.31158		0.53033						2.95344		4.08102
				UT	APH		SD
			NO ankel	82.537	100.806		6.31158	2.95344
			Ankel	75.125	82.3143		0.53033	4.08102
				NO ankel	Ankel
			UT	82.537	75.125		6.31158	0.53033
			APH	100.806	82.3143		2.95344	4.08102
