# Supplementary material for: Mechanistic insight into anaphase bridge signaling to the abscission checkpoint
Source: EMBO J. 2025 May 12;44(13):3824–52. doi: 10.1038/s44318-025-00453-w (PMC12217976; doi:10.1038/s44318-025-00453-w)
Supplement: Supplementary file 12 — EV Figure Source Data [file 44318_2025_453_MOESM12_ESM.zip › Source data EV-2/Figure EV3/EV3C/Raw Figure EV3C.xlsx]

## Sheet: Sheet1
Live cell data with abscission timimg of cells (DLD1 PICH Neon mCherry Tubulin with SirDNA
	UT			Aph no bridge			aph with bridge			APH with RPAi
	r1	r2	r3	r1	r2	r3	r1	r2	r3	r1	r2	r3
	108	120	96	132	128	220	200	196	308	124	156	96
	172	120	160	160	280	168	232	204	156	168	124	80
	138	104	100	120	172	148	200	148	188	112	120	120
	100	148	132	156	200	152	92	204	216			99
	164	116	88	144	232	204	212	244	160
		132	104		108		196	296	168
			152		112			180	184
			148		184			244	180
			140		184			228	236
			104					192	208
			128					196
			144					176
			164					176
			160
			148
avg	136.4	123.333	131.2	142.4	177.778	178.4	188.667	206.462	200.4	134.667	133.333	98.6667
avg	130.311			166.193			198.509			122.222
avg				182.351
							UT	130.311
							APH no bridge	166.193
							APH bridge	198.509
							APH+RPAi	122.22
							UT	130.311
							APH	182.351
							APH+RPAi	122.52
