# Supplementary material for: Mechanistic insight into anaphase bridge signaling to the abscission checkpoint
Source: EMBO J. 2025 May 12;44(13):3824–52. doi: 10.1038/s44318-025-00453-w (PMC12217976; doi:10.1038/s44318-025-00453-w)
Supplement: Supplementary file 12 — EV Figure Source Data [file 44318_2025_453_MOESM12_ESM.zip › Source data EV-2/Figure EV4/EV4D/Raw data EV4D.xlsx]

## Sheet: Sheet1
	UT			UT + RPAi (TDLR 505)				Aph			Aph + RPAi (TDLR 505)
	Rep1	Rep2	Rep3	Rep1	Rep2	Rep3		Rep1	Rep2	Rep3	Rep1	Rep2	Rep3
	42	44	40	114	48	82		76	118	142	106	102	60
	74	62	20	74	74	66		66	100	84	60	66	66
	62	52	62	44	72	54		110	74	60	72	92	64
	76	28	66	52	86	40		84	80	60	118	60	92
	44	62	18	74	76	64		100	88	60	68	56	56
	52	52	118	112	42	60		108	72	68	78	52	44
	60	48	20	64	58	38		72	70	88	58	74	58
	80	80	74	62	86	80		74	72	66	58	64
	108	64	66	38	26	16		100	76	56	68	54
	60	38	76	68	74	36		48	64	80	58	90
	50	44	50	62	72	38		112	64	78		44
	86	60	64	70	38	56		72	78	94		58
	54	54	42	48	72	62		120	98	70
	54	70	38	42	64	56			100	108
	66	50	56	50	38	26			66	68
	60	20	56	66	54	38			130	64
	54	50	36	66	72	64			86	78
	62	28	68	52	54	20			88	82
	90	54	46	70	72	64			88	110
	80	64	60	54	60	64			90	68
	54	58	38	52	38	32			68	56
	58	70	108	64	46	64			76	72
	58	26	62	80		42			96	68
	46	54	50	90					56	58
	68	54	28	40					90	52
	66	58	16	38					52	66
	56	46	82	98					98
	98	40	20	52					92
	42	68	50	76					74
	66	42	74	80					64
	106	50	48	58					114
	96	44							118
	66	44							92
	78	44							84
	72	62							76
	116	46							54
	74	40							50
	68	70							72
	46	56
	64
	52
	44
	52
	56
	44
	52
	80
	72
