# Supplementary material for: Mechanistic insight into anaphase bridge signaling to the abscission checkpoint
Source: EMBO J. 2025 May 12;44(13):3824–52. doi: 10.1038/s44318-025-00453-w (PMC12217976; doi:10.1038/s44318-025-00453-w)
Supplement: Supplementary file 12 — EV Figure Source Data [file 44318_2025_453_MOESM12_ESM.zip › Source data EV-2/Figure EV5/EV5F/Raw data Figure EV5F.xlsx]

## Sheet: Sheet1
Aph			WT Aph+ ATRi			siBLM Aph + Atri
Rep1	Rep2	Rep3	Rep1	Rep2	Rep3	Rep1	Rep2	Rep3
80	70	118	64	74	52	66	54	124
76	118	142	92	68	62	64	50	94
66	100	84	66	98	98	48	114	52
110	74	60	52	80	56	88	46	48
84	80	60	76	56	80	56	54	48
100	88	60	96	60	74	84	38	96
108	72	68	70	88	42	110	74	66
72	70	88	64	98	84	54	72	116
74	72	66	56	62	94	26	40	90
100	76	56	54	58	130	72	78	70
48	64	80	110	110	38	40	70	72
112	64	78	88	56	58	48	104	92
72	78	94	54	60	40	92	60	84
120	98	70	68	62	74	62	58	60
	100	108	48	74	62	22	56	54
	66	68	108	36	56	58	62	54
	130	64	114	54	62	54	52	66
	86	78			56	80	68	70
	88	82			54	58	58	64
	88	110			56	90	52	116
	90	68			66	48		40
	68	56			56	58
	76	72			66	78
	96	68			104	54
	56	58			66	118
	90	52			42	100
	52	66			74	70
	98				56
	92				78
	74				48
	64				72
	114				42
	118				54
	92				78
	84				62
	76				74
	54				138
	50
	72
