# Supplementary material for: Mechanistic insight into anaphase bridge signaling to the abscission checkpoint
Source: EMBO J. 2025 May 12;44(13):3824–52. doi: 10.1038/s44318-025-00453-w (PMC12217976; doi:10.1038/s44318-025-00453-w)
Supplement: Supplementary file 13 — Appendix Figure Source data [file 44318_2025_453_MOESM13_ESM.zip]

Archive with 73 entries (55 files):
- Source data Appendix/Figure S1/
- Source data Appendix/Figure S1/S1A/
- Source data Appendix/Figure S1/S1A/Composite 29 cropped  mch-tub+ total tub -1.tif
- Source data Appendix/Figure S1/S1A/Experiment-29.czi
- Source data Appendix/Figure S1/S1B/
- Source data Appendix/Figure S1/S1B/IF/
- Source data Appendix/Figure S1/S1B/IF/Book1.xlsx
- Source data Appendix/Figure S1/S1B/IF/Cytokinesis data.prism
- Source data Appendix/Figure S1/S1B/Presentation1.pptx
- Source data Appendix/Figure S1/S1B/WB/
- Source data Appendix/Figure S1/S1B/WB/BIORAD 2025-04-14 09h29m23s(StarBright B700).jpg
- Source data Appendix/Figure S1/S1B/WB/BIORAD 2025-04-14 09h29m23s(StarBright B700).tif
- Source data Appendix/Figure S1/S1B/WB/BIORAD 2025-04-14 09h29m23s.scn
- Source data Appendix/Figure S1/S1B/WB/BIORAD 2025-04-15 06h39m15s(StarBright B700).jpg
- Source data Appendix/Figure S1/S1B/WB/BIORAD 2025-04-15 06h39m15s(StarBright B700).tif
- Source data Appendix/Figure S1/S1B/WB/BIORAD 2025-04-15 06h39m15s.scn
- Source data Appendix/Figure S1/S1B/WB/BLM BIORAD 2025-04-14 09h29m23s(StarBright B700)-1.jpBLMg.jpg
- Source data Appendix/Figure S1/S1B/WB/NUP153 BIORAD 2025-04-14 09h29m23s(StarBright B700)-1.jpg
- Source data Appendix/Figure S1/S1B/WB/RB EMBO 2025-04-13 13h26m52s(Stain Free Gel).jpg
- Source data Appendix/Figure S1/S1B/WB/RB EMBO 2025-04-13 13h26m52s(Stain Free Gel).tif
- Source data Appendix/Figure S1/S1B/WB/RB EMBO 2025-04-13 13h26m52s.scn
- Source data Appendix/Figure S1/S1B/WB/Stain free EMBO 2025-04-13 13h26m52s(Stain Free Gel)-1.jpg
- Source data Appendix/Figure S2/
- Source data Appendix/Figure S2/S2A/
- Source data Appendix/Figure S2/S2A/0uM.ets
- Source data Appendix/Figure S2/S2A/2uM.ets
- Source data Appendix/Figure S2/S2A/4uM.ets
- Source data Appendix/Figure S2/S2A/6uM.ets
- Source data Appendix/Figure S2/S2B/
- Source data Appendix/Figure S2/S2B/DMSO with low and high Aph.avi
- Source data Appendix/Figure S2/S2B/low and high Aph plus RPAi.avi
- Source data Appendix/Figure S2/S2C/
- Source data Appendix/Figure S2/S2C/Bottom panel.ets
- Source data Appendix/Figure S2/S2C/Upper panel.ets
- Source data Appendix/Figure S3/
- Source data Appendix/Figure S3/S3A/
- Source data Appendix/Figure S3/S3A/BLM KO 0.jpg
- Source data Appendix/Figure S3/S3A/BLM KO 2.jpg
- Source data Appendix/Figure S3/S3A/BLM KO 4.jpg
- Source data Appendix/Figure S3/S3A/BLM WT 0.jpg
- Source data Appendix/Figure S3/S3A/BLM WT 2.jpg
- Source data Appendix/Figure S3/S3A/BLM WT 4.jpg
- Source data Appendix/Figure S3/S3B/
- Source data Appendix/Figure S3/S3B/U2OS DMSO 0.jpg
- Source data Appendix/Figure S3/S3B/U2OS DMSO 2.jpg
- Source data Appendix/Figure S3/S3B/U2OS DMSO 4.jpg
- Source data Appendix/Figure S3/S3B/U2OS HAMNO 0.jpg
- Source data Appendix/Figure S3/S3B/U2OS HAMNO 2.jpg
- Source data Appendix/Figure S3/S3B/U2OS HAMNO 4.jpg
- Source data Appendix/Figure S3/S3C/
- Source data Appendix/Figure S3/S3C/-Aph pCHK1.pptx
- Source data Appendix/Figure S3/S3C/ChemiDoc Images 2024-11-23_17.51.06/
- Source data Appendix/Figure S3/S3C/ChemiDoc Images 2024-11-23_17.51.06/Rahul 2024-11-19 13h45m27s(Chemiluminescence).jpg
- Source data Appendix/Figure S3/S3C/ChemiDoc Images 2024-11-23_17.51.06/Rahul 2024-11-19 13h45m27s(Chemiluminescence).tif
- Source data Appendix/Figure S3/S3C/ChemiDoc Images 2024-11-23_17.51.06/Rahul 2024-11-19 13h45m27s.mscn
- Source data Appendix/Figure S3/S3C/ChemiDoc Images 2024-11-23_17.51.49/
- Source data Appendix/Figure S3/S3C/ChemiDoc Images 2024-11-23_17.51.49/Rahul 2024-11-20 16h41m15s(Chemiluminescence).jpg
- Source data Appendix/Figure S3/S3C/ChemiDoc Images 2024-11-23_17.51.49/Rahul 2024-11-20 16h41m15s(Chemiluminescence).tif
- Source data Appendix/Figure S3/S3C/ChemiDoc Images 2024-11-23_17.51.49/Rahul 2024-11-20 16h41m15s.scn
- Source data Appendix/Figure S3/S3C/ChemiDoc Images 2024-11-23_17.52.16/
- Source data Appendix/Figure S3/S3C/ChemiDoc Images 2024-11-23_17.52.16/Rahul 2024-11-19 13h45m27s(Chemiluminescence).jpg
- Source data Appendix/Figure S3/S3C/ChemiDoc Images 2024-11-23_17.52.16/Rahul 2024-11-19 13h45m27s(Chemiluminescence).tif
- Source data Appendix/Figure S3/S3C/ChemiDoc Images 2024-11-23_17.52.16/Rahul 2024-11-19 13h45m27s.mscn
- Source data Appendix/Figure S3/S3C/ChemiDoc Images 2024-11-23_17.52.35/
- Source data Appendix/Figure S3/S3C/ChemiDoc Images 2024-11-23_17.52.35/Rahul 2024-11-23 17h50m09s(Chemiluminescence).jpg
- Source data Appendix/Figure S3/S3C/ChemiDoc Images 2024-11-23_17.52.35/Rahul 2024-11-23 17h50m09s(Chemiluminescence).tif
- Source data Appendix/Figure S3/S3C/ChemiDoc Images 2024-11-23_17.52.35/Rahul 2024-11-23 17h50m09s.mscn
- Source data Appendix/Figure S3/S3C/CROPPED/
- Source data Appendix/Figure S3/S3C/CROPPED/blm.jpg
- Source data Appendix/Figure S3/S3C/CROPPED/chk1.jpg
- Source data Appendix/Figure S3/S3C/CROPPED/gapdh.jpg
- Source data Appendix/Figure S3/S3C/CROPPED/pchk1.jpg
- Source data Appendix/Figure S3/S3C/CROPPED/phish3.jpg
