# Supplementary material for: Mechanistic insight into anaphase bridge signaling to the abscission checkpoint
Source: EMBO J. 2025 May 12;44(13):3824–52. doi: 10.1038/s44318-025-00453-w (PMC12217976; doi:10.1038/s44318-025-00453-w)
Supplement: Supplementary file 13 — Appendix Figure Source data [file 44318_2025_453_MOESM13_ESM.zip › Source data Appendix/Figure S1/S1B/IF/Book1.xlsx]

## Sheet: Sheet1
Rep1
	BLM WT		BLM KO
	siCon	siNUP153	siCon	siNUP153
Number of cells	264	304	312	294			BLM WT		BLM KO
Number of cells with midbody	15	38	17	33			siCon	siNUP153	siCon	siNUP153
	5.68182	12.5	5.44872	11.2245			5.68182	12.5	5.44872	11.2245
							5.05051	11.0236	4.93827	10.4167
Rep2							5.80645	10.8491	5.55556	12.1212
	BLM WT		BLM KO
	siCon	siNUP153	siCon	siNUP153
Number of cells	198	254	243	288
Number of cells with midbody	10	28	12	30
%	5.05051	11.0236	4.93827	10.4167
Rep3
	BLM WT		BLM KO
	siCon	siNUP153	siCon	siNUP153
Number of cells	155	212	144	198
Number of cells with midbody	9	23	8	24
%	5.80645	10.8491	5.55556	12.1212
